# Supplementary material for: QTLs and candidate genes for desiccation and abscisic acid content in maize kernels
Source: BMC Plant Biol. 2010 Jan 4;10:2. doi: 10.1186/1471-2229-10-2 (PMC2826337; doi:10.1186/1471-2229-10-2)
Supplement: Additional file 4 — Analysis of variance table and Bonferroni method. containing analysis of variance table and Bonferroni method. [file 1471-2229-10-2-S4.XLS]

## Sheet: 90-95%
Additional file 4: Analyses of Variance Table and Bonferroni Method
Df: degrees of freedom					To test interaction effect against complete model:
SS: sum of squares					F interaction = (SS interaction / Df interaction) / (SS complete residual / Df complete residual)
Difference: difference between pair values
					To test tissu effect against additive model:
	Tissu effect with P value of < 0.05				F genotype = (SS genotype / Df genotype) / (SS additive residual/ Df additive residual)
	Genotype effect with P value of < 0.05				To test genotype effect against additive model:
	Interaction effect with P value of < 0.05				F tissu = (SS tissu / Df tissu) / (SS additive residual / Df additive residual)
	Different pair with global P value of < 0.05
	Different pair with global P value of < 0.1				[Lower, Upper]: confidence interval of Difference at a global level (for all pair differences) of either 95% or 90%
		Analysis of Variance Table					Analysis of Bonferroni Method at a global level of 95%				Analysis of Bonferroni Method at a global level of 90%
DAP	Gene	Source	Df	SS	F	Pr(>F)	Pair tested	Difference	Lower	Upper	Pair tested	Difference	Lower	Upper
40	NCED1	tissu	1	2.765	42.947	0.0001048
		genotype	1	0.03174	0.4929	0.5004
		interaction	1	0.04047	0.6007	0.4606
		additive residual	9	0.57943
		complete residual	8	0.53896
	NCED2	tissu	1	0.42308	1.7638	0.2169
		genotype	1	1.3088	5.4563	0.04432
		interaction	1	0.22678	0.939	0.3609
		additive residual	9	2.15887
		complete residual	8	1.93209
	NCED3	interaction	1	0.49565	6.1807	0.05542	F2.Embryo - F2.Endosperm	-0.233298	-2.82595	2.35935	F2.Embryo - F2.Endosperm	-0.233298	-2.40491	1.93832
		complete residual	5	0.40096			F2.Embryo - F252.Embryo	-0.487669	-2.32095	1.34561	F2.Embryo - F252.Embryo	-0.487669	-2.02323	1.0479
							F2.Embryo - F252.Endosperm	0.315329	-1.73434	2.365	F2.Embryo - F252.Endosperm	0.315329	-1.40148	2.03214
							F2.Endosperm - F252.Embryo	-0.25437	-2.84702	2.33828	F2.Endosperm - F252.Embryo	-0.25437	-2.42599	1.91725
							F2.Endosperm - F252.Endosperm	0.548627	-2.2013	3.29855	F2.Endosperm - F252.Endosperm	0.548627	-1.75472	2.85197
							F252.Embryo - F252.Endosperm	0.802998	-1.24667	2.85267	F252.Embryo - F252.Endosperm	0.802998	-0.913816	2.51981
	NCED5	tissu	1	0.54817	6.8715	0.02775
		genotype	1	0.7711	9.666	0.01254
		interaction	1	0.18317	2.74	0.1365
		additive residual	9	0.71797
		complete residual	8	0.5348
	NCED6	tissu	1	4.2641	33.31	0.0002689
		genotype	1	0.74425	5.8139	0.03917
		interaction	1	0.25513	2.2755	0.1699
		additive residual	9	1.1521
		complete residual	8	0.89697
	ZEP1	tissu	1	6.0107	43.4	0.0001007
		genotype	1	1.1644	8.4077	0.01761
		interaction	1	0.0053	0.0341	0.858
		additive residual	9	1.2464
		complete residual	8	1.2411
	ZEP2	tissu	1	1.1743	22.811	0.001007
		genotype	1	0.17617	3.4223	0.09736
		interaction	1	0.00174	0.0302	0.8664
		additive residual	9	0.4633
		complete residual	8	0.46156
60	NCED1	tissu	1	0.01311	0.0414	0.8434
		genotype	1	0.02968	0.0936	0.7666
		interaction	1	0.53633	1.8523	0.2106
		additive residual	9	2.85273
		complete residual	8	2.3164
	NCED2	interaction	1	1.9929	5.3788	0.04898	F2.Embryo - F2.Endosperm	-0.383813	-2.59992	1.8323	F2.Embryo - F2.Endosperm	-0.383813	-2.30491	1.53728
		complete residual	8	2.964			F2.Embryo - F252.Embryo	0.575469	-1.64064	2.79158	F2.Embryo - F252.Embryo	0.575469	-1.34563	2.49657
							F2.Embryo - F252.Endosperm	-1.43842	-3.65453	0.77769	F2.Embryo - F252.Endosperm	-1.43842	-3.35952	0.482675
							F2.Endosperm - F252.Embryo	0.959282	-1.25683	3.17539	F2.Endosperm - F252.Embryo	0.959282	-0.961815	2.88038
							F2.Endosperm - F252.Endosperm	-1.05461	-3.27072	1.1615	F2.Endosperm - F252.Endosperm	-1.05461	-2.97571	0.866488
							F252.Embryo - F252.Endosperm	-2.01389	-4.23	0.20222	F252.Embryo - F252.Endosperm	-2.01389	-3.93499	-0.0927939
	NCED3	tissu	1	2.4051	12.029	0.008464
		genotype	1	2.3877	11.942	0.008622
		interaction	1	0.49156	3.1057	0.1214
		additive residual	8	1.59953
		complete residual	7	1.10796
	NCED5	interaction	1	0.18917	10.42	0.01209	F2.Embryo - F2.Endosperm	0.00426459	-1.03838	1.04691	F2.Embryo - F2.Endosperm	0.00426459	-0.899582	0.908111
		complete residual	8	0.14523			F2.Embryo - F252.Embryo	-0.536837	-1.57948	0.50581	F2.Embryo - F252.Embryo	-0.536837	-1.44068	0.36701
							F2.Embryo - F252.Endosperm	-1.03479	-2.07744	0.00785613	F2.Embryo - F252.Endosperm	-1.03479	-1.93864	-0.130944
							F2.Endosperm - F252.Embryo	-0.541101	-1.58375	0.501545	F2.Endosperm - F252.Embryo	-0.541101	-1.44495	0.362745
							F2.Endosperm - F252.Endosperm	-1.03906	-2.0817	0.00359154	F2.Endosperm - F252.Endosperm	-1.03906	-1.9429	-0.135208
							F252.Embryo - F252.Endosperm	-0.497954	-1.5406	0.544693	F252.Embryo - F252.Endosperm	-0.497954	-1.4018	0.405893
	NCED6	interaction	1	0.46446	4.1905	0.07485	F2.Embryo - F2.Endosperm	-1.88043	-3.51938	-0.241491	F2.Embryo - F2.Endosperm	-1.88043	-3.3012	-0.459672
		complete residual	8	0.88669			F2.Embryo - F252.Embryo	-0.259638	-1.89858	1.3793	F2.Embryo - F252.Embryo	-0.259638	-1.6804	1.16112
							F2.Embryo - F252.Endosperm	-2.92701	-4.56596	-1.28807	F2.Embryo - F252.Endosperm	-2.92701	-4.34778	-1.50625
							F2.Endosperm - F252.Embryo	1.6208	-0.0181472	3.25974	F2.Endosperm - F252.Embryo	1.6208	0.200033	3.04156
							F2.Endosperm - F252.Endosperm	-1.04658	-2.68552	0.592362	F2.Endosperm - F252.Endosperm	-1.04658	-2.46734	0.374182
							F252.Embryo - F252.Endosperm	-2.66738	-4.30632	-1.02843	F252.Embryo - F252.Endosperm	-2.66738	-4.08814	-1.24661
	ZEP1	tissu	1	1.09106	20.328	0.001471
		genotype	1	4.0174	74.849	1.178e-05
		interaction	1	0.07976	1.5822	0.2439
		additive residual	9	0.48306
		complete residual	8	0.4033
	ZEP2	interaction	1	0.15207	7.7375	0.02386	F2.Embryo - F2.Endosperm	0.110629	-0.952915	1.17417	F2.Embryo - F2.Endosperm	0.110629	-0.811333	1.03259
		complete residual	8	0.15723			F2.Embryo - F252.Embryo	-0.248852	-1.31239	0.814692	F2.Embryo - F252.Embryo	-0.248852	-1.17081	0.67311
							F2.Embryo - F252.Endosperm	-0.588514	-1.65206	0.47503	F2.Embryo - F252.Endosperm	-0.588514	-1.51048	0.333448
							F2.Endosperm - F252.Embryo	-0.35948	-1.42302	0.704063	F2.Endosperm - F252.Embryo	-0.35948	-1.28144	0.562482
							F2.Endosperm - F252.Endosperm	-0.699142	-1.76269	0.364401	F2.Endosperm - F252.Endosperm	-0.699142	-1.6211	0.22282
							F252.Embryo - F252.Endosperm	-0.339662	-1.40321	0.723881	F252.Embryo - F252.Endosperm	-0.339662	-1.26162	0.582299
